# Supplementary material for: A robust cell culture system for large scale feeder cell-free expansion of human breast epithelial progenitors
Source: Stem Cell Res Ther. 2018 Oct 4;9:264. doi: 10.1186/s13287-018-0994-y (PMC6172804; doi:10.1186/s13287-018-0994-y)
Supplement: Supplementary file 2 — Table S1. Cytokine ELISA array data data obtained from conditioned medium obtained from AdMSC-only cultures, HBEC-only cultures, and their respective 10-day cocultures as 3D organoids (XLSX 18 kb) [file 13287_2018_994_MOESM2_ESM.xlsx]

## Sheet: Sheet1
	Table S1
		pg/ml	pg/ml	pg/ml	pg/ml	pg/ml	pg/ml	pg/ml	pg/ml	pg/ml	pg/ml	pg/ml	pg/ml	pg/ml	pg/ml	pg/ml	pg/ml	pg/ml	pg/ml	pg/ml	pg/ml	pg/ml	pg/ml	pg/ml	pg/ml	pg/ml	pg/ml	pg/ml	pg/ml	pg/ml	pg/ml	pg/ml	pg/ml	pg/ml	pg/ml	pg/ml	pg/ml	pg/ml	pg/ml	pg/ml	pg/ml	pg/ml
		EGF (12)	FGF-2 (13)	Eotaxin-1 (14)	TGF-a (15)	G-CSF (18)	Flt-3L (19)	GM-CSF (20)	Fractalkine (21)	IFNa2 (22)	IFNy (25)	GRO pan (26)	IL-10 (27)	MCP-3 (28)	IL-12P40 (29)	MDC (30)	IL-12P70 (33)	PDGF-AA (34)	IL-13 (35)	PDGF-BB (36)	IL-15 (37)	sCD40L (38)	IL-17A (39)	IL-1RA (42)	IL-1a (44)	IL-9 (45)	IL-1B (46)	IL-2 (48)	IL-3 (51)	IL-4 (53)	IL-5 (55)	IL-6 (57)	IL-7 (61)	IL-8 (63)	IP-10 (65)	MCP-1 (67)	MIP-1a (72)	MIP-1B (73)	RANTES (74)	TNFa (75)	TNFB (76)	VEGF-A (78)
	AdMSC 1 + HBEC 1	3920.32	133.93	7.3	51.79	3293.2	5.4	10.17	109.57	3.88	5.96	4355.54	7.28	199.74	5.94	321.87	1.44	19.05	0.96	18.89	1.78	0.64	0.86	5.82	34.46	2.15	0.62	0.65	2.47	4.65	0.24	14954.6	2.1	7143.02	41.55	1606.08	186.65	11.46	20.58	13.31	1.31	1009.56
	AdMSC 2 + HBEC 2	4658.84	137.19	7.87	32.59	8932.46	5.8	18.97	244.54	0.97	12.53	8343.9	4.08	70.8	2.72	208.54	0.64	7	0.96	30.15	3.27	0.65	0.94	6.26	19.37	1.13	0.62	0.24	1.6	4.38	0.26	2623.69	1.13	6530.3	24.59	1785.13	236.56	49.84	87.19	11.17	2.3	768.43
	AdMSC 3 + HBEC 3	50057.1	82.12	23.47	26.36	6344.07	5.8	7.03	145.1	4.65	2.93	8762.63	4.97	70.03	4.36	227.75	1.65	4.94	0.99	13.77	2.08	0.6	1.09	7.43	30.85	0.21	0.45	1.39	1.99	4.91	0.35	2218.71	2.55	3723.87	19.87	1520.03	215.84	66.84	25.99	4.48	1.88	664.12
	Average	19545.4	117.747	12.88	36.9133	6189.91	5.66667	12.0567	166.403	3.16667	7.14	7154.02	5.44333	113.523	4.34	252.72	1.24333	10.33	0.97	20.9367	2.37667	0.63	0.963333	6.50333	28.2267	1.16333	0.563333	0.76	2.02	4.64667	0.283333	6599	1.92667	5799.06	28.67	1637.08	213.017	42.7133	44.5867	9.65333	1.83	814.037
	SD	26426.4	30.8966	9.17564	13.2548	2822.79	0.23094	6.18955	69.9614	1.94094	4.90758	2432.58	1.65168	74.6668	1.61009	60.651	0.532948	7.62166	0.0173205	8.3796	0.788057	0.0264575	0.116762	0.832126	7.87962	0.970429	0.0981495	0.582838	0.435775	0.265016	0.0585947	7238.99	0.725695	1823.1	11.4013	135.241	25.0745	28.3695	36.9946	4.60624	0.49689	177.178
	AdMSC 1	5259.21	112.73	11.47	0.61	239.69	6.57	5.56	54.92	5.51	11.31	949.91	1.37	61.95	3.6	26.77	1.15	9.42	0.61	15.2	0.41	0.86	0.94	3.31	58.38	0.42	0.8	0.11	2.02	4.06	0.14	890.59	1.83	7143.02	4.12	1952.39	149.85	2.8	4.08	0.85	1.95	470.13
	AdMSC 2	3585.88	184.24	45.38	0.61	5683.47	6.09	21.2	135.28	47.6	17.62	3424.28	1.99	50.15	5.58	70.43	1.74	5.83	0.93	24.65	1.17	1.2	0.01	5.53	39.86	2.09	0.97	0.79	1.9	4.85	0.21	4689.34	1.78	5810.7	6.76	1444.28	180.69	39.28	68.19	1.92	2.16	418.54
	AdMSC 3	50057.1	133.51	22.38	0.61	1083.59	5.6	13.36	70.61	3.33	5.3	1269.55	1.84	29.08	3.37	11.45	1.31	7.56	0.77	12.04	0.41	0.57	0.6	4.35	65.78	1.33	0.51	0.31	1.72	3.59	0.22	575.52	1.24	3409.11	3.09	1671.51	48.03	9.29	8.25	0.26	2.16	350.91
	Average	19634	143.493	26.41	0.61	2335.58	6.08667	13.3733	86.9367	18.8133	11.41	1881.25	1.73333	47.06	4.18333	36.2167	1.4	7.60333	0.77	17.2967	0.663333	0.876667	0.516667	4.39667	54.6733	1.28	0.76	0.403333	1.88	4.16667	0.19	2051.82	1.61667	5454.28	4.65667	1689.39	126.19	17.1233	26.84	1.01	2.09	413.193
	SD	26360.4	36.7855	17.3105	0	2929.9	0.485009	7.82001	42.5952	24.9538	6.16061	1345.83	0.323471	16.6514	1.215	30.6038	0.305123	1.79539	0.16	6.56125	0.438786	0.315331	0.470567	1.11074	13.3516	0.836122	0.232594	0.349476	0.150997	0.636736	0.043589	2289.59	0.327159	1892.3	1.89294	254.527	69.4227	19.4607	35.8708	0.841487	0.121244	59.7896
	HBEC 1	6780.08	65.06	21.79	77.82	608.53	4.67	6.15	96.44	4.03	5.48	2549.75	1.99	31.99	2.32	215.49	0.64	26.93	1.12	31.24	2.15	0.75	0.94	7.73	6.01	0.39	0.68	0.62	1.9	3.99	0.21	712.5	2.06	5989.87	64.81	2575.16	35.29	3.28	12.1	8.61	2.16	1314.48
	HBEC 2	50057.1	61.64	18.23	65.7	225.63	3.88	6.22	130.19	9.93	3.64	1001.94	0.86	6.77	3.84	222.25	0.39	12.06	1.58	24.1	2.08	0.47	1.35	6.11	8.08	0.83	0.91	0.65	2.93	4.52	0.22	148.46	1.68	3996.48	58.48	830.47	10.79	1.9	9.66	5.28	2.45	1130.3
	HBEC 3	9307.02	61.91	12.91	27.81	1170.05	3.52	2.53	109.57	4.81	1.75	3697.64	1.22	26.32	2.12	166.92	0.3	5.92	0.83	5.12	1.02	0.53	0.56	6.85	16.72	0.47	0.45	0.48	1.6	4.71	0.21	1525.41	1.76	7143.02	31.23	2199.38	68.73	8.64	6.81	3.53	1.73	1125.36
	Average	22048.1	62.87	17.6433	57.11	668.07	4.02333	4.96667	112.067	6.25667	3.62333	2416.44	1.35667	21.6933	2.76	201.553	0.443333	14.97	1.17667	20.1533	1.75	0.583333	0.95	6.89667	10.27	0.563333	0.68	0.583333	2.14333	4.40667	0.213333	795.457	1.83333	5709.79	51.5067	1868.34	38.27	4.60667	9.52333	5.80667	2.11333	1190.05
	SD	24289.4	1.90139	4.46897	26.0881	475.017	0.588246	2.11051	17.013	3.20502	1.86506	1352.79	0.577264	13.2313	0.940638	30.1832	0.176163	10.8031	0.378197	13.4998	0.633167	0.147422	0.395095	0.811008	5.68094	0.234379	0.23	0.0907377	0.697591	0.37314	0.0057735	692.213	0.200333	1591.86	17.8431	918.247	29.0847	3.56047	2.64765	2.58063	0.362261	107.791
