# Supplementary material for: A robust cell culture system for large scale feeder cell-free expansion of human breast epithelial progenitors
Source: Stem Cell Res Ther. 2018 Oct 4;9:264. doi: 10.1186/s13287-018-0994-y (PMC6172804; doi:10.1186/s13287-018-0994-y)
Supplement: Supplementary file 3 — Table S2. Gene primer sequences. (XLSX 10 kb) [file 13287_2018_994_MOESM3_ESM.xlsx]

## Sheet: Sheet1
Table S2
	Gene Name	qPCR Primer Sequences 5'-3'
	HPRT forward	TGCAGACTTTGCTTTCCTTGGTCAGG
	HPRT reverse	CCAACACTTCGTGGGGTCCTTTTCA
	KRT14 forward	CGCAGTCATCCAGAGATGTGA
	KRT14 reverse	GCCTCAGTTCTTGGTGCGA
	TP63 forward	GAACGGTGATGGTACGAAGC
	TP63 reverse	TCATAAGTCTCACGGCCCCT
	MUC1 forward	GTTACAGGTTCTGGTCATGCAAGC
	MUC1 reverse	TTCTTCTCAGTAGAGCTGGGCAC
	KRT19 forward	GCCACTACTACACGACCATCC
	KRT19 reverse	CAAACTTGGTTCGGAAGTCAT
	αSMA forward	CTGGACGCACAACTGGCATCGTGC
	αSMA reverse	CTCGGCCAGCCAGATCCAGACGCA
	E-CADH forward	CTGGATAGAGAACGCATTGCCACATACAC
	E-CADH reverse	GGCTTGTTGTCATTCTGATCGGTTACC
	N-CADH forward	GAGCAGATAGCCCGGTTTCATTTGAGG
	N-CADH reverse	CCTGGTGTAAGAACTCAGGTCTGTTGTC
	VIM forward	CAGGAGGCAGAAGAATGGTACAAATCCAAG
	VIM reverse	CTGTCTCCGGTACTCAGTGGACTC
	GATA3 forward	TCAGACCACCACAACCACAC
	GATA3 reverse	CTGGATGCCTTCCTTCTTCA
